# Supplementary material for: Genome-wide association studies highlight novel risk loci for septal defects and left-sided congenital heart defects
Source: BMC Genomics. 2024 Mar 7;25:256. doi: 10.1186/s12864-024-10172-x (PMC10918883; doi:10.1186/s12864-024-10172-x)
Supplement: Supplementary file 4 — Supplementary Material 4. [file 12864_2024_10172_MOESM4_ESM.xlsx]

## Sheet: CHD
Supplemental Table 1. ICD-10 codes used as end-points for the main CHD categories in this study. Contains the ICD-10 codes used here for both FinnGen and UKB.
FinnGen			UKB
ICD10	Cases = 3506 (FinnGen)		ICD10	Cases = 2165 (UKB)
Q20	Number of cases (% of general CHD cases)				Number of cases (% of general CHD cases)			GP read codes (UKB only)
Q20.00 Truncus arteriosus	14 (0.5%)		Q20.0	Common arterial trunk	2 (0.1%)			P50..
Q20.01 Hemitruncus arteriosus	2 (0.08%)		Q20.1	Double outlet right ventricle	4 (0.2%)			P502.
Q20.1 Double outlet right ventricle	38 (1.6%)		Q20.2	Double outlet left ventricle	2 (0.1%)			P50z.
Q20.2 Double outlet left ventricle	1 (0.04%)		Q20.3	Discordant ventriculoarterial connexion	5 (0.3%)			P511.
Q20.3 Discordant ventriculoarterial connection	81 (3.3%)		Q20.4	Double inlet ventricle	2 (0.1%)			P5110
Q20.40 Double inlet left ventricle	15 (0.6%)		Q20.5	Discordant atrioventricular connexion	3 (0.2%)			P5113
Q20.41 Double inlet right ventricle	5 (0.2%)		Q20.6	Isomerism of atrial appendages	4 (0.2%)			P511z
Q20.48 Univeentricular heart	31 (1.2%)		Q20.8	Other congenital malformations of cardiac chambers and connexions	10 (0.5%)			P58..
Q20.5 Discordant atrioventricular connection	16 (0.7%)		Q20.9	Congenital malformation of cardiac chambers and connexions, unspecified	3 (0.2%)			P51..
Q20.60 Left isomerism of the atrial appendages	7 (0.3%)							P510.
Q20.61 Right isomerism of the atrial appendages	2 (0.08%)							P5111
Q20.8 Other congenital malformations of cardiac cha...	16 (0.7%)							P5112
Q20.9 Congenital malformation of cardiac chambers a...	4 (0.2%)							P51y.
Q21								P51z.
Q21.00 Multiple VSD	213 (8.7%)		Q21.0	Ventricular septal defect	140 (7.6%)			P7211
Q21.08 Other VSD	254 (10.4%)		Q21.1	Atrial septal defect	834 (45%)			P53..
Q21.09 Undefined VSD	210 (8.6%)		Q21.2	Atrioventricular septal defect	14 (0.8%)			P512.
Q21.10 Secundum type ASD	487 (20.0%)		Q21.3	Tetralogy of Fallot	24 (1.3%)			P59..
Q21.11 Patent foramen ovale	395 (16.2%)		Q21.4	Aortopulmonary septal defect	3 (0.2%)			P542.
Q21.12 Sinus venosus ASD	20 (8.2%)		Q21.8	Other congenital malformations of cardiac septa	13 (0.7%)			P57..
Q21.13 Absent coronary sinus	0 (0%)		Q21.9	Congenital malformation of cardiac septum, unspecified	36 (1.9%)			P6yy8
Q21.15 Common atrium	4 (0.2%)							P6z10
Q21.18 Other ASD	49 (2.0%)							Pyu20
Q21.19 Undefined ASD	245 (10.0%)							P5X..
Q21.20 Primum ASD	35 (1.4%)							Pyu2F
Q21.21 AVSD	33 (1.4%)							P54..
Q21.28 Other defect of atria or ventricular septa	0 (0%)							P540.
Q21.29 Undefined defect of atria or ventricular septa	7 (0.3%)							P541.
Q21.30 Tetralogy of Fallot	91 (3.7%)							P544.
Q21.31 Tetralogy of fallot and DORV	18 (0.7%)							P545.
Q21.32 Pulmonary atresia and TOF type VSD	17 (0.7%)							P54y.
Q21.33 Pentalogy of fallot	8 (0.3%)							P54z.
Q21.4 Aortopulmonary window	7 (0.3%)							P55..
Q21.80 Gerbode defect	11 (0.5%)							P550.
Q21.81 Eisenmenger	14 (0.6%)							P551.
Q21.9 Undefined defect of atrioventricular septa	68 (2.8%)							P552.
Q22								P553.
Q22.0 Pulmonary valve atresia	25 (1.0%)		Q22.0	x	0 (0%)			P55y.
Q22.1 Congenital pulmonary valve stenosis	98 (4.0%)		Q22.1	Congenital pulmonary valve stenosis	18 (0.9%)			P55z.
Q22.2 Congenital pulmonary valve insufficiency	13 (0.5%)		Q22.2	Congenital pulmonary valve insufficiency	6 (0.3%)			P56z0
Q22.3 Other congenital malformations of pulmonary valve	9 (0.4%)		Q22.3	x	0 (0%)			P56..
Q22.40 Congenital tricuspid valve stenosis	8 (0.3%)		Q22.4	Congenital tricuspid stenosis	1 (0.05%)			P560.
Q22.41 Congenital tricuspid valve atresia	13 (0.5%)		Q22.5	Ebstein's anomaly	20 (1.1%)			P561.
Q22.5 Ebstein's anomaly	35 (1.4%)		Q22.6	x	0 (0%)			P56y.
Q22.6 Hypoplastic right heart syndrome	7 (0.3%)		Q22.8	Other congenital malformations of tricuspid valve	4 (0.2%)			P56z.
Q22.8 Other congenital malformations of tricuspid valve	0 (0%)		Q22.9	Congenital malformation of tricuspid valve, unspecified	1 (0.05%)			P56z1
Q22.9 Congenital malformation of tricuspid valve, unspecified	0 (0%)							P56z2
Q23								P56zz
Q23.0 Congenital stenosis of aortic valve	65 (3.7%)		Q23.0	Congenital stenosis of aortic valve	60 (3.2%)			P52..
Q23.10 Congenital aortic valve insufficiency	73 (3.0%)		Q23.1	Congenital insufficiency of aortic valve	499 (27.0%)			P520.
Q23.11 Bicuspid aortic valve	660 (27%)		Q23.2	Congenital mitral stenosis	4 (0.2%)			P52z.
Q23.20 Congenital stenosis of the mitral valve	7 (2.9%)		Q23.3	Congenital mitral insufficiency	27 (1.5%)			P500.
Q23.21 Congenital atresia of the mitral valve	0 (0%)		Q23.4	Hypoplastic left heart syndrome	2 (0.1%)			P501.
Q23.3 Congenital mitral insufficiency	32 (1.3%)		Q23.8	Other congenital malformations of aortic and mitral valves	8 (0.4%)			P521.
Q23.4 Hypoplastic left heart syndrome	36 (1.5%)		Q23.9	Congenital malformation of aortic and mitral valves, unspecified	7 (0.4%)			P5y..
Q23.8 Other congenital malformations of aortic and ...	16 (0.7%)							Pyu21
Q23.9 Congenital malformation of aortic and mitral ...	5 (0.2%)							P5z..
Q24								P738.
Q24.2 Cor triatriatum	0 (0%)		Q24.2	Cor triatriatum	1 (0.05%)			P601.
Q24.3 Pulmonary infundibular stenosis	13 (0.5%)		Q24.3	Pulmonary infundibular stenosis	5 (0.3%)			P601z
Q24.4 Congenital subaortic stenosis	29 (1.2%)		Q24.4	Congenital subaortic stenosis	12 (0.6%)			P602.
Q24.50 Congenital coronary fistula	11 (0.5%)		Q24.5	Malformation of coronary vessels	65 (3.5%)			P6020
Q24.51 Congenital coronary aneurysm	0 (0%)		Q24.8	Other specified congenital malformations of heart	112 (6.1%)			P6021
Q24.52 ALCAPA	0 (0%)							P602z
Q24.58 Congenital malformation of coronary arteries	9 (0.4%)							P60z0
Q24.8 Other specified congenital malformations of heart	17 (0.7%)							P60..
Q25								P600.
Q25.1 Coarctation of aorta	200 (8.2%)		Q25.1	Coarctation of aorta	39 (2.1%)			P6010
Q25.20 Aortic atresia	0 (0%)		Q25.2	Atresia of aorta	1 (0.05%)			P60z.
Q25.21 Interruption of aortic arch	7 (0.3%)		Q25.3	Stenosis of aorta	19 (1.0%)			P60z1
Q25.3 Supravalvular aortic stenosis	34 (1.4%)		Q25.4	Other congenital malformations of aorta	31 (1.7%)			P60z2
Q25.40 Congenital malformation of aorta unspecified	25 (1.0%)		Q25.5	x	0 (0%)			P60zz
Q25.41 Absence and aplasia of aorta	18 (0.7%)		Q25.6	Stenosis of pulmonary artery	35 (1.9%)			Pyu22
Q25.43 Congenital aneurysm of aorta	4 (0.2%)		Q25.7	Other congenital malformations of pulmonary artery	21 (1.1%)			P61..
Q25.44 Congenital dilation of aorta	0 (0%)		Q25.8	Other congenital malformations of great arteries	1 (0.05%)			P610.
Q25.45 Double aortic arch	7 (0.3%)		Q25.9	x	0 (0%)			P611.
Q25.48 Anomalous origin of subclavian artery	26 (1.1%)							P61z.
Q25.5 Atresia of pulmonary artery	3 (0.1%)							P62..
Q25.6 Stenosis of pulmonary artery	24 (1.0%)							Pyu23
Q25.70 Congenital arteriovenous malformation	7 (0.3%)							P6X..
Q25.71 Coarctation of pulmonary artery	0 (0%)							Pyu2G
Q25.72 Congenital pulmonary arteriovenous malformation	0 (0%)							P63..
Q25.73 Absent pulmonary artery	2 (0.08%)							P64..
Q25.8 Other congenital malformations of other great arteries	12 (0.5%)							P640.
Q25.9 Congenital malformation of great arteries, unspecified	14 (0.6%)							P641.
Q26								P64z.
Q26.1 Persistent left superior vena cava	24 (1.0%)		Q26.1	Persistent left superior vena cava	6 (0.3%)			P65..
Q26.2 Total anomalous pulmonary venous connection	3 (0.1%)		Q26.2	x	0 (0%)			P650.
Q26.3 Partial anomalous pulmonary venous connection	22 (0.9%)		Q26.3	Partial anomalous pulmonary venous connexion	13 (0.7%)			P651.
Q26.4 Anomalous pulmonary venous connection, unspecified	3 (0.1%)		Q26.4	Anomalous pulmonary venous connexion, unspecified	11 (0.6%)			P65z.
								P6yyC
								P66..
								P67..
								P652.
								P653.
								Pyu24
								P6W..
								Pyu2H
								P6y1.
								P6y2.
								P6y0.
								P6y4.
								P6y40
								P6y41
								P6y42
								P6y43
								P6y44
								P6y45
								P6y46
								P6y4z
								P6yy0
								P6yy1
								P6yy6
								P69..
								P6y..
								P6y30
								P6y31
								P6y6.
								P6y62
								P6y63
								P6y64
								P6y6z
								P6y7.
								P6y8.
								P6yy.
								P6yy2
								P6yy3
								P6yy4
								P6yy5
								P6yy7
								P6yy9
								P6yyA
								P6yyB
								P6yyD
								P6yyz
								P6z1.
								P6z11
								P6z1z
								Pyu25
								P71..
								P711.
								P712.
								P71z.
								P7225
								P7223
								P7224
								P710.
								P713.
								P72..
								P720.
								P721.
								P7210
								P7212
								P7213
								P7214
								P7215
								P7216
								P7217
								P721z
								P722.
								P7220
								P7221
								P7222
								P722z
								P72z.
								P72z0
								P72z1
								P72zz
								Pyu26
								P732.
								P733.
								P735.
								P73..
								P730.
								P731.
								P734.
								P736.
								P737.
								P73y.
								P73z.
								Pyu27
								Pyu28
								P7X..
								Pyu2J
								P74z5
								P741.
								P7410
								P7411
								P741z
								P742.
								P74z8
								P7400
								P74z7

## Sheet: ICD10 codes excluded
ICD10
Q79.6 Ehlers-Danlos syndrome
Q85 Phacomatoses not classified elsewhere
Q87.4 Marfan syndome
Q87.5 Other specified congenital anomaly syndrome with other skeletal defects
Q87.8 Other specified congenital malformationsyndromes not classified elsewhere
Q90 Down syndrome
Q91 Edwards syndrome and Patau syndrome
Q92 Autosomal trisomies and partial autosomal trisomies not classified elsewhere
Q93 Autosomal monosomias and deletions not classified elsewhere
Q96 Turner syndrome

## Sheet: Sub-categories
Septal defects		Early aortic valve disease (age < 50 years)				LVOTO broad			Conotruncal defects
ICD10 codes		ICD10 codes (diagnosed before 50 years of age)				ICD10 codes			ICD10 codes
Q21.00		I35.0				Q23			Q20.00
Q21.08		I35.1				Q23.0			Q20.01
Q21.09		I35.2				Q23.10			Q20.1
Q21.10		I35.8				Q23.11			Q20.2
Q21.11						Q23.20			Q20.3
Q21.12						Q23.21
Q21.13						Q23.3			Q21.30
Q21.18						Q23.4			Q21.31
Q21.19						Q23.8			Q21.32
Q21.88						Q23.9			Q21.33
Q21.9									Q21.4
						Q24.4
									Q22.0
						Q25.1			Q22.1
						Q25.20
						Q25.3			Q25.71
						Q25.40			Q25.73
									Q25.78
						I35.0
						I35.1
						I35.2
						I35.8
